# Supplementary material for: Are ChatGPT’s Free-Text Responses on Periprosthetic Joint Infections of the Hip and Knee Reliable and Useful?
Source: J Clin Med. 2023 Oct 20;12(20):6655. doi: 10.3390/jcm12206655 (PMC10607052; doi:10.3390/jcm12206655)
Supplement: Supplementary file 1 [file jcm-12-06655-s001.zip]

Archive with 1 entries (1 files):
- jcm-2607461-supplementary.pdf
